# Supplementary material for: “We’re Not Going to Be as Prepared”: A Qualitative Study of Healthcare Trainees’ Experiences after One Year of the COVID-19 Pandemic
Source: Int J Environ Res Public Health. 2023 Feb 27;20(5):4255. doi: 10.3390/ijerph20054255 (PMC10002117; doi:10.3390/ijerph20054255)
Supplement: Supplementary file 1 [file ijerph-20-04255-s001.zip]

Archive with 3 entries (3 files):
- Supplementary File S1 COREQ_Consolidated criteria for reporting qualitative studies .pdf
- Supplementary file S2_Interview Topic Guide.pdf
- Supplementary file S3_Conceptual Model.pdf
